# Supplementary material for: Enteroaggregative Escherichia coli is associated with antibiotic resistance and urinary tract infection symptomatology
Source: PeerJ. 2021 Aug 24;9:e11726. doi: 10.7717/peerj.11726 (PMC8395569; doi:10.7717/peerj.11726)
Supplement: Supplemental Information 2 — Data in n (percentage) and Fisher’s exact test. p <0.05 was considered statistically significant. [file peerj-09-11726-s002.xls]

## Sheet: Hoja1
ID	Group_study	Phylogenetic_group	Gender	Age	Category_age	Risk_factors	Symptomatology	Pain	Burns	Prurite	Fever	Nausea	Spine_chilling	lower back pain	Infec_category	aatA_gene	aggR_gene	aapA_gene	papC_gene	iutA_gene	fimH_gene	cnf1_gene	hlyA_gene	Biofilm_category	Ampicilin	Ampicilin_Sulbactam	Cefazoline	Ceftriaxone	Cefepime	Aztreonam	Amikacin	Gentamicin	Tobramycin	Ciprofloxacin	Nitrofurantoin	Trimethropim_Sulfamethoxazole	ESBL	Multidrug_Resistants
2113	UPEC	B2	Woman	34	Young adults (18-34 años)	None	Symptomatic	None	None	None	None	None	None	Yes	Pyelonephritis	Negative	Negative	Negative	Positive	Negative	Positive	Positive	Negative	High	Resistant	Resistant	Sensibility	Sensibility	Sensibility	Sensibility	Sensibility	Sensibility	Sensibility	Sensibility	Resistant	Sensibility	Negative	None MDR
2123	UPEC	B1	Men	77	Elderly (>=60 años)	None	Symptomatic	Yes	Yes	None	Yes	None	Yes	None	Pyelonephritis	Negative	Negative	Negative	Negative	Negative	Positive	Negative	Negative	Low	Resistant	Resistant	Sensibility	Sensibility	Sensibility	Sensibility	Sensibility	Sensibility	Sensibility	Resistant	Sensibility	Resistant	Negative	MDR
2176	UPEC	B2	Woman	70	Elderly (>=60 años)	T2D	Asymptomatic	None	None	None	None	None	None	None	Asymptomatic bacteriuria	Negative	Negative	Negative	Negative	Positive	Positive	Negative	Negative	Low	Resistant	Resistant	Resistant	Resistant	Resistant	Resistant	Sensibility	Sensibility	Resistant	Resistant	Sensibility	Sensibility	Positive	MDR
2194	UPEC	D	Woman	10	Underage (0-17)	None	Asymptomatic	None	None	None	None	None	None	None	Asymptomatic bacteriuria	Negative	Negative	Negative	Positive	Positive	Positive	Negative	Negative	Low	Resistant	Resistant	Resistant	Sensibility	Sensibility	Sensibility	Sensibility	Sensibility	Sensibility	Resistant	Sensibility	Resistant	Negative	MDR
2198	UPEC	F	Woman	13	Underage (0-17 años)	None	Asymptomatic	None	None	None	None	None	None	None	Asymptomatic bacteriuria	Negative	Negative	Negative	Negative	Positive	Positive	Negative	Negative	Low	Sensibility	Sensibility	Sensibility	Sensibility	Sensibility	Sensibility	Sensibility	Sensibility	Sensibility	Sensibility	Sensibility	Sensibility	Negative	MDR
2210	UPEC	B2	Woman	74	Elderly (>=60 años)	None	Symptomatic	None	None	None	Yes	None	Yes	None	Pyelonephritis	Negative	Negative	Negative	Positive	Positive	Positive	Positive	Positive	Low	Resistant	Resistant	Sensibility	Sensibility	Sensibility	Sensibility	Sensibility	Resistant	Resistant	Resistant	Sensibility	Resistant	Negative	MDR
2213	UPEC	B2	Men	68	Elderly (>=60 años)	T2D	Asymptomatic	None	None	None	None	None	None	None	Asymptomatic bacteriuria	Negative	Negative	Negative	Negative	Negative	Negative	Negative	Negative	Low	Resistant	Resistant	Sensibility	Sensibility	Sensibility	Sensibility	Sensibility	Resistant	Resistant	Resistant	Sensibility	Resistant	Negative	MDR
2249	UPEC	B2	Woman	41	Older adults (35-59 años)	T2D	Symptomatic	Yes	None	None	Yes	None	Yes	None	Pyelonephritis	Positive	Negative	Negative	Negative	Negative	Positive	Positive	Positive	High	Sensibility	Sensibility	Sensibility	Sensibility	Sensibility	Sensibility	Sensibility	Sensibility	Sensibility	Sensibility	Sensibility	Sensibility	Negative	None MDR
2254	UPEC	B2	Woman	89	Elderly (>=60 años)	None	Asymptomatic	None	None	None	None	None	None	None	Asymptomatic bacteriuria	Negative	Negative	Negative	Negative	Negative	Positive	Positive	Negative	High	Resistant	Resistant	Resistant	Resistant	Resistant	Resistant	Sensibility	Resistant	Resistant	Resistant	Resistant	Resistant	Positive	MDR
2296	EAEC	CLADE	Woman	85	Elderly (>=60 años)	T2D	Symptomatic	Yes	None	None	None	None	None	None	Cystitis	Negative	Positive	Positive	Negative	Negative	Positive	Negative	Negative	High	Resistant	Resistant	Resistant	Resistant	Resistant	Resistant	Sensibility	Resistant	Resistant	Resistant	Sensibility	Sensibility	Positive	MDR
2302	UPEC	B2	Woman	54	Older adults (35-59 años)	None	Symptomatic	None	None	None	None	None	None	Yes	Pyelonephritis	Positive	Negative	Positive	Positive	Positive	Positive	Negative	Negative	High	Resistant	Resistant	Resistant	Resistant	Resistant	Resistant	Sensibility	Resistant	Resistant	Resistant	Sensibility	Resistant	Positive	MDR
2368	UPEC	B2	Woman	80	Elderly (>=60 años)	None	Asymptomatic	None	None	None	None	None	None	None	Asymptomatic bacteriuria	Positive	Negative	Negative	Positive	Positive	Positive	Negative	Negative	Low	Resistant	Resistant	Sensibility	Sensibility	Sensibility	Sensibility	Sensibility	Resistant	Resistant	Resistant	Sensibility	Resistant	Negative	MDR
2379	UPEC	E	Woman	70	Elderly (>=60 años)	T2D	Symptomatic	None	Yes	None	None	None	None	None	Cystitis	Negative	Negative	Negative	Negative	Positive	Negative	Negative	Negative	High	Resistant	Resistant	Sensibility	Sensibility	Sensibility	Sensibility	Sensibility	Sensibility	Sensibility	Resistant	Sensibility	Resistant	Negative	MDR
2390	UPEC	B1	Woman	23	Young adults (18-34 años)	None	Symptomatic	Yes	None	None	None	None	None	None	Cystitis	Negative	Negative	Negative	Positive	Negative	Positive	Negative	Negative	Low	Resistant	Resistant	Resistant	Resistant	Resistant	Resistant	Sensibility	Resistant	Resistant	Resistant	Sensibility	Resistant	Positive	MDR
2396	UPEC	B2	Woman	48	Older adults (35-59 años)	T2D	Asymptomatic	None	None	None	None	None	None	None	Asymptomatic bacteriuria	Negative	Negative	Negative	Negative	Positive	Positive	Negative	Negative	Low	Resistant	Resistant	Resistant	Resistant	Resistant	Resistant	Sensibility	Sensibility	Resistant	Resistant	Resistant	Resistant	Positive	MDR
2477	UPEC	F	Men	70	Elderly (>=60 años)	T2D	Symptomatic	None	Yes	None	None	None	None	None	Cystitis	Negative	Negative	Negative	Negative	Positive	Positive	Negative	Negative		Resistant	Resistant	Sensibility	Sensibility	Sensibility	Sensibility	Sensibility	Sensibility	Sensibility	Sensibility	Sensibility	Resistant	Negative	MDR
2486	UPEC	C	Woman	53	Older adults (35-59 años)	T2D	Asymptomatic	None	None	None	None	None	None	None	Asymptomatic bacteriuria	Negative	Negative	Negative	Positive	Positive	Positive	Negative	Negative	Low	Resistant	Resistant	Resistant	Resistant	Resistant	Resistant	Sensibility	Sensibility	Sensibility	Sensibility	Sensibility	Sensibility	Positive	None MDR
2490	EAEC	B2	Woman	50	Older adults (35-59 años)	None	Symptomatic	None	Yes	None	None	None	None	None	Cystitis	Positive	Positive	Positive	Positive	Positive	Positive	Positive	Positive	High	Resistant	Resistant	Resistant	Resistant	Resistant	Resistant	Sensibility	Resistant	Resistant	Resistant	Sensibility	Resistant	Positive	MDR
2495	UPEC	B2	Woman	8	Underage (0-17 años)	None	Asymptomatic	None	None	None	None	None	None	None	Asymptomatic bacteriuria	Negative	Negative	Negative	Positive	Positive	Positive	Positive	Negative	Low	Resistant	Resistant	Sensibility	Sensibility	Sensibility	Sensibility	Sensibility	Resistant	Resistant	Sensibility	Sensibility	Resistant	Negative	MDR
2578	EAEC	B1	Woman	57	Older adults (35-59 años)	None	Symptomatic	None	None	None	Yes	None	Yes	Yes	Pyelonephritis	Positive	Positive	Positive	Negative	Negative	Positive	Negative	Negative	Low	Resistant	Resistant	Resistant	Resistant	Resistant	Resistant	Sensibility	Resistant	Resistant	Resistant	Sensibility	Resistant	Positive	MDR
3136	EAEC	B2	Woman	42	Older adults (35-59 años)	None	Symptomatic	Yes	None	Yes	Yes	Yes	None	Yes	Pyelonephritis	Negative	Positive	Negative	Positive	Positive	Positive	Negative	Negative		Resistant	Resistant	Resistant	Resistant	Resistant	Resistant	Sensibility	Sensibility	Sensibility	Sensibility	Sensibility	Sensibility	Positive	MDR
3215	UPEC	C	Woman	67	Elderly (>=60 años)	None	Symptomatic	Yes	Yes	None	Yes	None	Yes	Yes	Pyelonephritis	Negative	Negative	Negative	Positive	Positive	Positive	Positive	Positive	Low	Resistant	Resistant	Resistant	Resistant	Resistant	Resistant	Sensibility	Resistant	Sensibility	Resistant	Sensibility	Resistant	Positive	MDR
3238	UPEC	B2	Woman	29	Young adults (18-34 años)	None	Asymptomatic	None	None	None	None	None	None	None	Asymptomatic bacteriuria	Positive	Negative	Positive	Positive	Positive	Positive	Positive	Positive		Resistant	Sensibility	Sensibility	Sensibility	Sensibility	Sensibility	Sensibility	Sensibility	Sensibility	Resistant	Sensibility	Resistant	Negative	MDR
3332	EAEC	B2	Men	72	Elderly (>=60 años)	T2D	Asymptomatic	None	None	None	None	None	None	None	Asymptomatic bacteriuria	Positive	Positive	Negative	Positive	Positive	Positive	Negative	Negative		Resistant	Resistant	Resistant	Resistant	Resistant	Resistant	Sensibility	Sensibility	Resistant	Resistant	Sensibility	Resistant	Positive	MDR
4011	UPEC	B2	Men	62	Elderly (>=60 años)	None	Symptomatic	None	None	None	None	Yes	None	None	Pyelonephritis	Negative	Negative	Negative	Positive	Positive	Positive	Positive	Negative	High	Resistant	Resistant	Resistant	Resistant	Resistant	Resistant	Sensibility	Resistant	Resistant	Resistant	Sensibility	Sensibility	Positive	MDR
4012	UPEC	A	Men	80	Elderly (>=60 años)	None	Asymptomatic	None	None	None	None	None	None	None	Asymptomatic bacteriuria	Negative	Negative	Negative	Negative	Positive	Negative	Negative	Negative	Low	Resistant	Resistant	Resistant	Resistant	Resistant	Resistant	Sensibility	Resistant	Sensibility	Resistant	Resistant	Sensibility	Positive	MDR
4013	UPEC	D	Woman	65	Elderly (>=60 años)	None	Asymptomatic	None	None	None	None	None	None	None	Asymptomatic bacteriuria	Negative	Negative	Negative	Negative	Positive	Positive	Negative	Negative	High	Resistant	Resistant	Sensibility	Sensibility	Sensibility	Sensibility	Sensibility	Sensibility	Sensibility	Sensibility	Sensibility	Resistant	Negative	None MDR
4014	UPEC	B2	Men	19	Young adults (18-34 años)	Catheter	Asymptomatic	None	None	None	None	None	None	None	Asymptomatic bacteriuria	Negative	Negative	Positive	Negative	Positive	Positive	Negative	Negative	Low	Resistant	Resistant	Sensibility	Sensibility	Sensibility	Sensibility	Sensibility	Sensibility	Resistant	Resistant	Sensibility	Sensibility	Negative	MDR
4015	UPEC	B2	Woman	66	Elderly (>=60 años)	T2D-CRF	Symptomatic	Yes	Yes	None	None	None	None	None	Cystitis	Negative	Negative	Positive	Positive	Positive	Positive	Negative	Positive	Low	Resistant	Resistant	Resistant	Resistant	Resistant	Resistant	Sensibility	Resistant	Resistant	Resistant	Sensibility	Resistant	Positive	MDR
4016	UPEC	A	Woman	58	Older adults (35-59 años)	T2D-CRF	Symptomatic	None	None	None	None	None	None	Yes	Pyelonephritis	Negative	Negative	Negative	Negative	Positive	Negative	Negative	Negative	Low	Sensibility	Sensibility	Sensibility	Sensibility	Sensibility	Sensibility	Sensibility	Sensibility	Sensibility	Resistant	Sensibility	Resistant	Negative	None MDR
4017	UPEC	B1	Woman	55	Older adults (35-59 años)	T2D	Asymptomatic	None	None	None	None	None	None	None	Asymptomatic bacteriuria	Negative	Negative	Negative	Negative	Negative	Positive	Negative	Negative	Low	Resistant	Resistant	Sensibility	Sensibility	Sensibility	Sensibility	Sensibility	Sensibility	Sensibility	Sensibility	Sensibility	Sensibility	Negative	None MDR
4018	UPEC	A	Woman	57	Older adults (35-59 años)	T2D	Asymptomatic	None	None	None	None	None	None	None	Asymptomatic bacteriuria	Negative	Negative	Positive	Negative	Negative	Negative	Positive	Positive	Low	Resistant	Sensibility	Resistant	Sensibility	Sensibility	Sensibility	Sensibility	Sensibility	Sensibility	Resistant	Resistant	Sensibility	Negative	MDR
4019	EAEC	B2	Woman	45	Older adults (35-59 años)	None	Symptomatic	Yes	Yes	Yes	None	None	None	Yes	Pyelonephritis	Positive	Positive	Positive	Negative	Negative	Positive	Negative	Negative	Low	Sensibility	Sensibility	Sensibility	Sensibility	Sensibility	Sensibility	Sensibility	Sensibility	Sensibility	Resistant	Sensibility	Sensibility	Negative	None MDR
4020	UPEC	B2	Woman	76	Elderly (>=60 años)	None	Asymptomatic	None	None	None	None	None	None	None	Asymptomatic bacteriuria	Negative	Negative	Negative	Negative	Negative	Positive	Negative	Negative	Low	Resistant	Resistant	Resistant	Sensibility	Sensibility	Sensibility	Sensibility	Sensibility	Sensibility	Resistant	Sensibility	Resistant	Negative	MDR
4021	EAEC	B2	Woman	56	Older adults (35-59 años)	CRF	Asymptomatic	None	None	None	None	None	None	None	Asymptomatic bacteriuria	Negative	Positive	Positive	Positive	Positive	Positive	Negative	Negative	High	Resistant	Resistant	Resistant	Resistant	Resistant	Resistant	Sensibility	Resistant	Resistant	Resistant	Sensibility	Resistant	Positive	MDR
4022	UPEC	A	Woman	27	Young adults (18-34 años)	None	Symptomatic	Yes	None	None	None	None	None	None	Cystitis	Negative	Negative	Negative	Negative	Negative	Positive	Negative	Negative	Low	Sensibility	Sensibility	Sensibility	Sensibility	Sensibility	Sensibility	Sensibility	Sensibility	Sensibility	Sensibility	Sensibility	Sensibility	Negative	None MDR
4023	UPEC	B2	Men	66	Elderly (>=60 años)	None	Asymptomatic	None	None	None	None	None	None	None	Asymptomatic bacteriuria	Negative	Negative	Negative	Positive	Positive	Positive	Positive	Negative	High	Resistant	Resistant	Sensibility	Sensibility	Sensibility	Sensibility	Sensibility	Sensibility	Resistant	Resistant	Sensibility	Sensibility	Negative	None MDR
4024	UPEC	B2	Woman	51	Older adults (35-59 años)	T2D	Asymptomatic	None	None	None	None	None	None	None	Asymptomatic bacteriuria	Negative	Negative	Negative	Negative	Positive	Positive	Negative	Negative	Low	Resistant	Resistant	Resistant	Resistant	Resistant	Resistant	Sensibility	Sensibility	Resistant	Resistant	Sensibility	Resistant	Positive	MDR
4025	UPEC	B1	Woman	36	Older adults (35-59 años)	None	Asymptomatic	None	None	None	None	None	None	None	Asymptomatic bacteriuria	Negative	Negative	Negative	Negative	Negative	Positive	Negative	Negative	High	Sensibility	Sensibility	Sensibility	Sensibility	Sensibility	Sensibility	Sensibility	Sensibility	Sensibility	Sensibility	Sensibility	Sensibility	Negative	None MDR
4026	UPEC	B2	Woman	19	Young adults (18-34 años)	None	Symptomatic	None	None	None	Yes	None	None	None	Pyelonephritis	Negative	Negative	Negative	Positive	Positive	Positive	Positive	Positive	Low	Resistant	Resistant	Resistant	Resistant	Resistant	Resistant	Sensibility	Resistant	Resistant	Resistant	Sensibility	Resistant	Positive	MDR
4027	UPEC	A	Men	66	Elderly (>=60 años)	None	Asymptomatic	None	None	None	None	None	None	None	Asymptomatic bacteriuria	Negative	Negative	Negative	Negative	Positive	Positive	Negative	Negative	Low	Resistant	Resistant	Resistant	Resistant	Resistant	Resistant	Sensibility	Resistant	Resistant	Resistant	Sensibility	Resistant	Positive	MDR
4028	UPEC	B2	Woman	73	Elderly (>=60 años)	None	Asymptomatic	None	None	None	None	None	None	None	Asymptomatic bacteriuria	Negative	Negative	Negative	Negative	Positive	Positive	Negative	Negative	Low	Sensibility	Sensibility	Sensibility	Sensibility	Sensibility	Sensibility	Sensibility	Sensibility	Sensibility	Resistant	Sensibility	Sensibility	Negative	None MDR
4029	EAEC	B2	Woman	81	Elderly (>=60 años)	None	Symptomatic	None	Yes	None	None	None	None	None	Cystitis	Negative	Positive	Positive	Negative	Positive	Positive	Negative	Negative	Low	Resistant	Resistant	Sensibility	Sensibility	Sensibility	Sensibility	Sensibility	Resistant	Resistant	Resistant	Sensibility	Resistant	Negative	MDR
4030	UPEC	A	Men	81	Elderly (>=60 años)	None	Asymptomatic	None	None	None	None	None	None	None	Asymptomatic bacteriuria	Negative	Negative	Negative	Negative	Negative	Positive	Negative	Negative	Low	Resistant	Sensibility	Resistant	Resistant	Resistant	Resistant	Sensibility	Sensibility	Sensibility	Resistant	Sensibility	Resistant	Positive	MDR
4031	UPEC	B2	Woman	52	Older adults (35-59 años)	None	Asymptomatic	None	None	None	None	None	None	None	Asymptomatic bacteriuria	Negative	Negative	Negative	Positive	Positive	Positive	Negative	Negative	Low	Resistant	Resistant	Sensibility	Sensibility	Sensibility	Sensibility	Sensibility	Sensibility	Sensibility	Sensibility	Sensibility	Resistant	Negative	None MDR
4032	UPEC	B1	Woman	67	Elderly (>=60 años)	None	Asymptomatic	None	None	None	None	None	None	None	Asymptomatic bacteriuria	Negative	Negative	Negative	Negative	Positive	Positive	Negative	Negative	Low	Resistant	Sensibility	Sensibility	Sensibility	Sensibility	Sensibility	Sensibility	Resistant	Sensibility	Sensibility	Sensibility	Resistant	Negative	MDR
4033	UPEC	B2	Woman	60	Elderly (>=60 años)	T2D	Symptomatic	None	Yes	None	None	None	None	None	Cystitis	Negative	Negative	Negative	Negative	Positive	Positive	Positive	Positive	Low	Resistant	Resistant	Resistant	Resistant	Resistant	Resistant	Sensibility	Resistant	Resistant	Resistant	Sensibility	Sensibility	Positive	MDR
4034	EAEC	B2	Men	56	Older adults (35-59 años)	T2D	Asymptomatic	None	None	None	None	None	None	None	Asymptomatic bacteriuria	Negative	Positive	Positive	Negative	Positive	Positive	Negative	Negative	Low	Resistant	Resistant	Resistant	Resistant	Resistant	Resistant	Sensibility	Resistant	Resistant	Resistant	Sensibility	Sensibility	Positive	MDR
4035	EAEC	B2	Men	45	Older adults (35-59 años)	None	Asymptomatic	None	None	None	None	None	None	None	Asymptomatic bacteriuria	Negative	Positive	Negative	Negative	Negative	Positive	Negative	Negative	High	Resistant	Resistant	Resistant	Resistant	Resistant	Resistant	Resistant	Sensibility	Resistant	Resistant	Sensibility	Resistant	Positive	MDR
4036	UPEC	B2	Men	70	Elderly (>=60 años)	None	Symptomatic	None	Yes	None	None	None	None	None	Cystitis	Negative	Negative	Negative	Negative	Negative	Positive	Negative	Negative	Low	Resistant	Resistant	Resistant	Resistant	Resistant	Resistant	Resistant	Resistant	Resistant	Resistant	Resistant	Resistant	Positive	MDR
4037	EAEC	B2	Men	85	Elderly (>=60 años)	None	Asymptomatic	None	None	None	None	None	None	None	Asymptomatic bacteriuria	Negative	Positive	Positive	Negative	Positive	Positive	Negative	Negative	Low	Sensibility	Sensibility	Sensibility	Sensibility	Sensibility	Sensibility	Sensibility	Sensibility	Sensibility	Resistant	Resistant	Resistant	Negative	MDR
4038	UPEC	B2	Men	52	Older adults (35-59 años)	None	Asymptomatic	None	None	None	None	None	None	None	Asymptomatic bacteriuria	Negative	Negative	Positive	Negative	Positive	Positive	Negative	Negative	Low	Resistant	Resistant	Sensibility	Sensibility	Sensibility	Sensibility	Sensibility	Resistant	Resistant	Resistant	Sensibility	Resistant	Negative	MDR
4039	UPEC	D	Woman	78	Elderly (>=60 años)	None	Asymptomatic	None	None	None	None	None	None	None	Asymptomatic bacteriuria	Negative	Negative	Positive	Positive	Positive	Positive	Positive	Negative	Low	Resistant	Resistant	Sensibility	Sensibility	Sensibility	Sensibility	Sensibility	Sensibility	Sensibility	Sensibility	Sensibility	Resistant	Negative	None MDR
4040	EAEC	B2	Woman	59	Older adults (35-59 años)	None	Symptomatic	None	Yes	None	None	None	None	None	Cystitis	Negative	Positive	Negative	Positive	Positive	Positive	Negative	Negative	Low	Resistant	Resistant	Resistant	Resistant	Resistant	Resistant	Sensibility	Resistant	Resistant	Resistant	Resistant	Resistant	Positive	MDR
4041	EAEC	B2	Woman	47	Older adults (35-59 años)	None	Asymptomatic	None	None	None	None	None	None	None	Asymptomatic bacteriuria	Negative	Positive	Positive	Positive	Positive	Positive	Negative	Negative	Low	Resistant	Resistant	Resistant	Resistant	Resistant	Resistant	Sensibility	Sensibility	Resistant	Resistant	Sensibility	Sensibility	Positive	MDR
4042	UPEC	B2	Woman	68	Elderly (>=60 años)	None	Symptomatic	None	None	Yes	None	None	None	None	Cystitis	Negative	Negative	Negative	Negative	Negative	Positive	Negative	Negative	Low	Sensibility	Sensibility	Sensibility	Sensibility	Sensibility	Sensibility	Sensibility	Sensibility	Sensibility	Sensibility	Sensibility	Sensibility	Negative	None MDR
4043	EAEC	B2	Woman	96	Elderly (>=60 años)	None	Asymptomatic	None	None	None	None	None	None	None	Asymptomatic bacteriuria	Negative	Positive	Positive	Positive	Positive	Positive	Negative	Negative	Low	Resistant	Resistant	Resistant	Resistant	Resistant	Resistant	Sensibility	Resistant	Resistant	Resistant	Sensibility	Resistant	Positive	MDR
4044	UPEC	B1	Men	55	Older adults (35-59 años)	T2D	Asymptomatic	None	None	None	None	None	None	None	Asymptomatic bacteriuria	Negative	Negative	Negative	Negative	Negative	Positive	Negative	Negative	Low	Resistant	Resistant	Resistant	Resistant	Resistant	Resistant	Sensibility	Sensibility	Sensibility	Resistant	Resistant	Resistant	Positive	MDR
4045	UPEC	A	Woman	52	Older adults (35-59 años)	None	Asymptomatic	None	None	None	None	None	None	None	Asymptomatic bacteriuria	Negative	Negative	Negative	Negative	Negative	Negative	Negative	Negative	Low	Sensibility	Sensibility	Sensibility	Sensibility	Sensibility	Sensibility	Sensibility	Sensibility	Sensibility	Sensibility	Sensibility	Resistant	Negative	None MDR
4046	UPEC	A	Men			None	Asymptomatic	None	None	None	None	None	None	None	Asymptomatic bacteriuria	Negative	Negative	Negative	Negative	Positive	Negative	Negative	Negative	Low	Resistant	Resistant	Resistant	Resistant	Resistant	Resistant	Sensibility	Sensibility	Sensibility	Resistant	Resistant	Resistant	Positive	MDR
4048	EAEC	B2	Woman			None	Asymptomatic	None	None	None	None	None	None	None	Asymptomatic bacteriuria	Positive	Positive	Positive	Negative	Positive	Positive	Negative	Negative	Low	Resistant	Resistant	Sensibility	Sensibility	Sensibility	Sensibility	Sensibility	Sensibility	Sensibility	Resistant	Sensibility	Resistant	Negative	MDR
4049	EAEC	D	Woman	41	Older adults (35-59 años)	T2D	Symptomatic	None	Yes	None	None	None	None	None	Cystitis	Negative	Positive	Positive	Negative	Negative	Positive	Negative	Negative	Low	Resistant	Resistant	Resistant	Resistant	Resistant	Resistant	Sensibility	Resistant	Resistant	Sensibility	Sensibility	Resistant	Positive	MDR
4050	EAEC	B2	Men	55	Older adults (35-59 años)	None	Symptomatic	None	None	None	Yes	None	None	None	Pyelonephritis	Positive	Positive	Negative	Positive	Positive	Positive	Negative	Negative	Low	Resistant	Resistant	Resistant	Resistant	Resistant	Resistant	Sensibility	Resistant	Resistant	Resistant	Sensibility	Resistant	Positive	MDR
4051	UPEC	C	Woman	65	Elderly (>=60 años)	None	Asymptomatic	None	None	None	None	None	None	None	Asymptomatic bacteriuria	Negative	Negative	Negative	Negative	Negative	Positive	Negative	Negative	Low	Resistant	Sensibility	Sensibility	Sensibility	Sensibility	Sensibility	Sensibility	Sensibility	Sensibility	Sensibility	Sensibility	Resistant	Negative	None MDR
4052	UPEC	B1	Woman	52	Older adults (35-59 años)	None	Asymptomatic	None	None	None	None	None	None	None	Asymptomatic bacteriuria	Negative	Negative	Negative	Negative	Negative	Positive	Negative	Negative	Low	Sensibility	Sensibility	Sensibility	Sensibility	Sensibility	Sensibility	Sensibility	Sensibility	Sensibility	Sensibility	Sensibility	Sensibility	Negative	None MDR
4054	UPEC	B2	Woman	30	Young adults (18-34 años)	None	Asymptomatic	None	None	None	None	None	None	None	Asymptomatic bacteriuria	Negative	Negative	Negative	Positive	Positive	Positive	Negative	Negative	Low	Resistant	Resistant	Sensibility	Sensibility	Sensibility	Sensibility	Sensibility	Resistant	Resistant	Resistant	Sensibility	Sensibility	Negative	MDR
4055	UPEC	B1	Woman	47	Older adults (35-59 años)	None	Asymptomatic	None	None	None	None	None	None	None	Asymptomatic bacteriuria	Negative	Negative	Positive	Negative	Negative	Positive	Negative	Negative	High	Sensibility	Sensibility	Sensibility	Sensibility	Sensibility	Sensibility	Sensibility	Sensibility	Sensibility	Sensibility	Sensibility	Sensibility	Negative	None MDR
4056	UPEC	A	Woman	42	Older adults (35-59 años)	None	Symptomatic	Yes	None	None	None	None	None	None	Cystitis	Positive	Negative	Positive	Negative	Negative	Negative	Positive	Negative	Low	Resistant	Resistant	Resistant	Resistant	Resistant	Resistant	Sensibility	Sensibility	Sensibility	Resistant	Resistant	Sensibility	Positive	MDR
4057	EAEC	B2	Woman	38	Older adults (35-59 años)	T2D-CRF	Symptomatic	None	Yes	None	None	None	None	None	Cystitis	Negative	Positive	Positive	Positive	Positive	Positive	Positive	Positive	Low	Resistant	Sensibility	Resistant	Resistant	Resistant	Resistant	Sensibility	Sensibility	Sensibility	Resistant	Sensibility	Sensibility	Positive	MDR
4058	EAEC	B2	Men			None	Symptomatic	None	Yes	None	None	None	None	None	Cystitis	Negative	Positive	Positive	Positive	Positive	Positive	Negative	Negative	Low	Resistant	Resistant	Resistant	Resistant	Resistant	Resistant	Sensibility	Sensibility	Resistant	Resistant	Sensibility	Sensibility	Positive	MDR
4059	UPEC	B1	Woman	54	Older adults (35-59 años)	None	Symptomatic	None	Yes	None	None	None	None	None	Cystitis	Positive	Negative	Negative	Negative	Positive	Positive	Negative	Negative	Low	Resistant	Sensibility	Sensibility	Sensibility	Sensibility	Sensibility	Sensibility	Sensibility	Sensibility	Sensibility	Sensibility	Sensibility	Negative	None MDR
4060	UPEC	A	Woman	55	Older adults (35-59 años)	None	Symptomatic	None	Yes	None	None	None	None	None	Cystitis	Negative	Negative	Negative	Negative	Negative	Positive	Negative	Negative	Low	Resistant	Sensibility	Sensibility	Sensibility	Sensibility	Sensibility	Sensibility	Sensibility	Sensibility	Sensibility	Sensibility	Resistant	Negative	None MDR
4061	UPEC	A	Woman	58	Older adults (35-59 años)	CRF	Asymptomatic	None	None	None	None	None	None	None	Asymptomatic bacteriuria	Negative	Negative	Negative	Negative	Positive	Negative	Negative	Negative	Low	Resistant	Resistant	Resistant	Resistant	Sensibility	Resistant	Sensibility	Sensibility	Resistant	Resistant	Sensibility	Resistant	Positive	MDR
4062	UPEC	B2	Woman	53	Older adults (35-59 años)	None	Symptomatic	None	Yes	Yes	None	None	None	None	Cystitis	Negative	Negative	Negative	Positive	Positive	Positive	Positive	Negative	Low	Resistant	Resistant	Resistant	Resistant	Resistant	Resistant	Sensibility	Sensibility	Resistant	Resistant	Sensibility	Resistant	Positive	MDR
4063	UPEC	D	Men	91	Elderly (>=60 años)	None	Asymptomatic	None	None	None	None	None	None	None	Asymptomatic bacteriuria	Negative	Negative	Negative	Positive	Positive	Positive	Positive	Negative	Low	Resistant	Resistant	Sensibility	Sensibility	Sensibility	Sensibility	Sensibility	Sensibility	Sensibility	Sensibility	Sensibility	Resistant	Negative	None MDR
4064	UPEC	CLADE	Woman	82	Elderly (>=60 años)	T2D-CRF	Asymptomatic	None	None	None	None	None	None	None	Asymptomatic bacteriuria	Negative	Negative	Negative	Negative	Positive	Negative	Negative	Negative	Low	Sensibility	Sensibility	Sensibility	Sensibility	Sensibility	Sensibility	Sensibility	Sensibility	Sensibility	Sensibility	Sensibility	Sensibility	Negative	None MDR
4065	UPEC	A	Woman	51	Older adults (35-59 años)	None	Asymptomatic	None	None	None	None	None	None	None	Asymptomatic bacteriuria	Negative	Negative	Negative	Negative	Negative	Positive	Negative	Negative	Low	Sensibility	Sensibility	Sensibility	Sensibility	Sensibility	Sensibility	Sensibility	Sensibility	Sensibility	Resistant	Resistant	Sensibility	Negative	None MDR
4066	EAEC	B2	Woman	62	Elderly (>=60 años)	T2D	Symptomatic	Yes	None	None	None	None	Yes	Yes	Pyelonephritis	Negative	Positive	Negative	Positive	Positive	Positive	Positive	Positive	Low	Resistant	Resistant	Resistant	Resistant	Resistant	Resistant	Sensibility	Resistant	Resistant	Resistant	Sensibility	Sensibility	Positive	MDR
4067	UPEC	D	Woman	73	Elderly (>=60 años)	T2D-CRF	Symptomatic	None	None	None	None	None	None	Yes	Pyelonephritis	Negative	Negative	Negative	Negative	Positive	Positive	Positive	Positive	Low	Resistant	Resistant	Resistant	Sensibility	Sensibility	Sensibility	Sensibility	Sensibility	Sensibility	Sensibility	Sensibility	Resistant	Negative	None MDR
4068	UPEC	B1	Woman	44	Older adults (35-59 años)	None	Symptomatic	Yes	Yes	Yes	None	None	None	None	Cystitis	Positive	Negative	Negative	Negative	Negative	Negative	Negative	Negative	Low	Resistant	Resistant	Resistant	Sensibility	Sensibility	Sensibility	Sensibility	Sensibility	Sensibility	Sensibility	Resistant	Resistant	Negative	MDR
4069	UPEC	A	Woman	60	Elderly (>=60 años)	T2D	Asymptomatic	None	None	None	None	None	None	None	Asymptomatic bacteriuria	Negative	Negative	Negative	Negative	Negative	Negative	Negative	Negative	Low	Sensibility	Sensibility	Sensibility	Sensibility	Sensibility	Sensibility	Sensibility	Resistant	Resistant	Resistant	Sensibility	Resistant	Negative	MDR
4070	EAEC	A	Woman	63	Elderly (>=60 años)	T2D	Symptomatic	None	Yes	None	None	None	None	None	Cystitis	Positive	Positive	Negative	Negative	Positive	Positive	Negative	Negative	Low	Sensibility	Sensibility	Sensibility	Sensibility	Sensibility	Sensibility	Sensibility	Sensibility	Sensibility	Sensibility	Sensibility	Sensibility	Negative	None MDR
4071	UPEC	B2	Woman	54	Older adults (35-59 años)	None	Asymptomatic	None	None	None	None	None	None	None	Asymptomatic bacteriuria	Negative	Negative	Negative	Negative	Negative	Negative	Negative	Negative	High	Sensibility	Sensibility	Sensibility	Sensibility	Sensibility	Sensibility	Sensibility	Sensibility	Sensibility	Sensibility	Resistant	Sensibility	Negative	None MDR
4072	UPEC	B2	Woman			None	Symptomatic	None	Yes	Yes	None	None	None	None	Cystitis	Negative	Negative	Negative	Positive	Positive	Positive	Negative	Negative	Low	Sensibility	Sensibility	Sensibility	Sensibility	Sensibility	Sensibility	Sensibility	Sensibility	Sensibility	Resistant	Sensibility	Resistant	Negative	None MDR
4073	UPEC	D	Woman	43	Older adults (35-59 años)	None	Symptomatic	None	None	None	None	None	None	Yes	Pyelonephritis	Negative	Negative	Negative	Positive	Positive	Positive	Negative	Negative	Low	Resistant	Sensibility	Sensibility	Sensibility	Sensibility	Sensibility	Sensibility	Sensibility	Sensibility	Sensibility	Sensibility	Resistant	Negative	None MDR
4074	UPEC	D	Men	63	Elderly (>=60 años)	Catheter	Symptomatic	Yes	None	None	Yes	None	Yes	None	Pyelonephritis	Negative	Negative	Negative	Negative	Positive	Positive	Negative	Negative	Low	Resistant	Resistant	Resistant	Resistant	Resistant	Resistant	Sensibility	Sensibility	Resistant	Resistant	Sensibility	Resistant	Positive	MDR
4075	UPEC	B2	Woman			None	Asymptomatic	None	None	None	None	None	None	None	Asymptomatic bacteriuria	Negative	Negative	Negative	Negative	Positive	Negative	Negative	Negative	High	Resistant	Resistant	Resistant	Resistant	Sensibility	Resistant	Sensibility	Resistant	Sensibility	Resistant	Sensibility	Resistant	Negative	MDR
4076	UPEC	B2	Woman	53	Older adults (35-59 años)	None	Asymptomatic	None	None	None	None	None	None	None	Asymptomatic bacteriuria	Negative	Negative	Negative	Positive	Positive	Positive	Positive	Negative	Low	Resistant	Resistant	Resistant	Resistant	Resistant	Resistant	Sensibility	Resistant	Resistant	Resistant	Sensibility	Sensibility	Positive	MDR
4077	UPEC	B2	Woman	62	Elderly (>=60 años)	None	Symptomatic	Yes	Yes	None	None	None	None	None	Cystitis	Negative	Negative	Negative	Negative	Positive	Positive	Positive	Negative	Low	Resistant	Resistant	Sensibility	Sensibility	Sensibility	Sensibility	Sensibility	Resistant	Resistant	Resistant	Sensibility	Sensibility	Negative	MDR
4078	UPEC	B2	Woman	71	Elderly (>=60 años)	None	Asymptomatic	None	None	None	None	None	None	None	Asymptomatic bacteriuria	Negative	Negative	Negative	Positive	Positive	Positive	Negative	Negative	Low	Resistant	Resistant	Resistant	Resistant	Resistant	Resistant	Sensibility	Resistant	Resistant	Resistant	Resistant	Resistant	Positive	MDR
4079	UPEC	D	Woman	55	Older adults (35-59 años)	CRF	Symptomatic	None	None	None	None	None	Yes	None	Pyelonephritis	Negative	Negative	Negative	Negative	Positive	Positive	Negative	Negative	High	Resistant	Resistant	Resistant	Resistant	Resistant	Resistant	Sensibility	Resistant	Resistant	Resistant	Sensibility	Resistant	Positive	MDR
4080	UPEC	E	Woman	56	Older adults (35-59 años)	None	Symptomatic	None	Yes	None	None	None	None	None	Cystitis	Negative	Negative	Negative	Negative	Positive	Positive	Negative	Negative	High	Sensibility	Sensibility	Sensibility	Sensibility	Sensibility	Sensibility	Sensibility	Sensibility	Sensibility	Sensibility	Sensibility	Sensibility	Negative	None MDR
4081	UPEC	B2	Woman	80	Elderly (>=60 años)	None	Symptomatic	Yes	None	None	None	None	None	None	Cystitis	Negative	Negative	Negative	Positive	Positive	Positive	Positive	Positive	High	Resistant	Resistant	Resistant	Resistant	Resistant	Resistant	Sensibility	Resistant	Resistant	Resistant	Sensibility	Sensibility	Positive	MDR
4082	UPEC	D	Woman	60	Elderly (>=60 años)	T2D	Asymptomatic	None	None	None	None	None	None	None	Asymptomatic bacteriuria	Negative	Negative	Negative	Negative	Negative	Positive	Negative	Negative	Low	Resistant	Resistant	Sensibility	Sensibility	Sensibility	Sensibility	Sensibility	Sensibility	Sensibility	Sensibility	Sensibility	Sensibility	Negative	None MDR
4083	UPEC	B2	Men	62	Elderly (>=60 años)	None	Asymptomatic	None	None	None	None	None	None	None	Asymptomatic bacteriuria	Negative	Negative	Negative	Positive	Positive	Positive	Negative	Positive	High	Resistant	Resistant	Resistant	Resistant	Resistant	Resistant	Sensibility	Resistant	Resistant	Resistant	Sensibility	Sensibility	Positive	MDR
4084	UPEC	F	Men	70	Elderly (>=60 años)	Catheter	Asymptomatic	None	None	None	None	None	None	None	Asymptomatic bacteriuria	Negative	Negative	Negative	Negative	Positive	Positive	Negative	Negative	Low	Resistant	Resistant	Resistant	Resistant	Resistant	Resistant	Sensibility	Sensibility	Sensibility	Resistant	Resistant	Resistant	Positive	MDR
4085	UPEC	A	Woman	16	Underage (0-17 años)	None	Asymptomatic	None	None	None	None	None	None	None	Asymptomatic bacteriuria	Negative	Negative	Negative	Negative	Negative	Positive	Negative	Negative	Low	Resistant	Sensibility	Resistant	Resistant	Resistant	Resistant	Sensibility	Sensibility	Sensibility	Resistant	Sensibility	Resistant	Positive	MDR
4086	EAEC	D	Woman	64	Elderly (>=60 años)	T2D	Symptomatic	Yes	None	None	None	None	Yes	None	Pyelonephritis	Negative	Positive	Negative	Negative	Positive	Negative	Negative	Negative	Low	Resistant	Resistant	Resistant	Resistant	Resistant	Resistant	Sensibility	Sensibility	Sensibility	Resistant	Resistant	Resistant	Positive	MDR
4087	UPEC	CLADE	Woman	36	Older adults (35-59 años)	Pregnancy	Symptomatic	None	None	None	Yes	None	None	Yes	Pyelonephritis	Negative	Negative	Negative	Positive	Negative	Positive	Positive	Positive	High	Resistant	Resistant	Sensibility	Sensibility	Sensibility	Sensibility	Sensibility	Resistant	Sensibility	Sensibility	Sensibility	Resistant	Negative	MDR
